# Supplementary material for: How Is Health System Resilience Being Assessed? A Scoping Review
Source: Int J Health Policy Manag. 2024 Sep 7;13:8097. doi: 10.34172/ijhpm.8097 (PMC11496737; doi:10.34172/ijhpm.8097)
Supplement: Supplementary file 1 — Detailed Search Strategy and Analyses. [file ijhpm-13-8097-s001.xlsx]

## Sheet: Data charting
									Supplementary file 1: Data charting
Table S1: Data charting table
AUTHOR	YEAR	LEVEL OF THE HS	SHOCK			PROPOSE / USE	RESILIENCE				FRAMEWORK				Details from the literature																	GAPS
							Statement that describes the meaning and nature of the concept of resilience				Theoretical or methodological model that accounts for the relationships among different constructs included within the concept of resilience				Methods							Results									Others
			Identity	Categories	Nature		Definition	Author	Key element		Origins	Name	Components		Design	Method 1	Data sources	Approaches Turenne et al., 2019. https://doi.org/10.1016/j.socscimed.2019.04.020 Systemic approach: measuring resilience capacity of any health system. It does not evaluate simple accumulation of protective factors but a range of actions, and it influences operations at various levels. Seeks to assess the dimensions of the resilience (aware, diverse, self-regulating, integrated and adaptive: intr…	Tool 1	Tool 2		Inputs	Outputs	Outcomes	Impacts	Input indicators	Output indicators	Outcome indicators	Impact indicators		Limitations/Weaknesses
Alami et al.	2021	Subnational	COVID 19	3. Epidemiological	1. Acute	1. Uses an assessment approach	NA	NA	NA		Palayi et al., 2019, inspired by Hanefeld et al. Replaced financing by communication mechanisms.	Conceptual framework for EID preparedness (Palagyi et al., 2019)	Surveillance		Case study	Evidence synthesis	Literature review (white & grey)	Health system performance/System mapping	NA	NA		Surveillance	None	None		Data quality Reliability of the Monitoring and Information System Accesibility to data for research and evaluation	None	None			Absence of comprehensive empirical data Expert panel made of members of the investigation team	Comparative research and analyses integrated into mutual learning processes Genuine policy discussions on the management of the COVID-19 crisis in different countries.
													Workforce			Qualitative	Expert panel					Workforce	None	None		Availability of workforce in Public Health Availability of workforce in Hospitals and Clinics Availability of workforce in Long-Term Care Facilities Workforce Training, Safety and Protection Aligned Incentives and professional Jurisdictions Issues	None	None
													Infrastructures and medical supplies				Secondary data from administrative sources					Infrastructures and medical supplies	None	None		Medical Equipment Shortage Drugs Shortage “Collateral” Consequences and Ethical Dilemmas	None	None
													Communication mechanisms									Communication mechanisms	None	None		Consistency and transparency in high-level decisions Challenges with the communication Strategy	None	None
													Governance									Governance	None	None		Governance and powers division challenges at various levels of the state Challenges with bureaucratic complexity	None	None
													Trust									Trust	None	None		Public trust in the decisions and strategies deployed to fight COVID-19 Trust levels between health care providers, Organizations, and Government	None	None
Ammar et al.	2016	Country	Syrian refugee crisis in Lebanon	2. Societal	2. Chronic	1. Uses an assessment approach	Resilience is the capacity of a health system to absorb internal or external shocks (for example prevent or contain disease outbreaks) and maintain functional health institutions while sustaining achievements	Ammar et al., 2016	Capacity		WHO, 2007	WHO 6 building blocks	Human resources		Case study	Evidence synthesis	Literature review (white & grey)	Health system performance/System mapping				Human resources	Service provision	Health service utilization		Number of physicians Number of nurses	Service provision : sustained at all levels throughout the crisis. All health programmes kept functional. Planned activities including training, disease surveillance and campaigns were conducted without disturbances. Service offered without discrimination of refugees whose cares were partialy supported bythe UNHCR. The OPH could reach refugees in tented settlement with the UNHCR support	Trends in the number of functional primary health care centers Trends in the number of beneficiaries Coverages achieved during vaccination campaigns	Infant mortality rate Under 5 mortality rate Maternal mortality ratio		Lack of a rigorous and scientifically validated method for measuring and proving resilience in health systems	Longer-term sustainability of the current response
									Absorb shock				Financing			Quantitative	Secondary data from administrative sources, the UN, WB and NGOs					Financing	Health expenditures	Population health indicators		Change in the budget of the MOPH Funding from international donors Adequation of funding to estimated needs Social protection mechanism Financial contributions from patients	Number of outbreaks that were effectively managed	Trends in the burden of out of pocket expenditures			Limited availability of data on the dispersed refugee population and the ongoing influx of refugees
									Maintain functions				Governance									Governance	Prevention of outbreaks of infections			Clarity of governance policy for the situation Fragmentation of actors Coordination structure Integration model Integrated and comprehensive strategic and work plans Leadership of the MoH		Number of outbreaks Trends in cases of infectious diseases Treatment success rate			The dynamic nature of the refugee situation means data need to be regularly updated
									Sustain achievement				Service provision
Bayntun et al.	2012	Country	All shocks (WHO describes public health threats as: ‘new or newly emerging diseases, the accidental release or deliberate use of biological, chemical or radio-nuclear agents, natural disasters, human-made disasters, complex emergencies, conflicts and other events with a potentially catastrophic impact on human health)	8. Not applicable	4. Not clearly stated	3. Proposes (an) assessment approach.es	NA	NA	NA		WHO, 2007	WHO 6 building blocks	Service delivery		Systematic review	Evidence synthesis	Literature review	Health system performance/System mapping				Service delivery	NA			Community preparedness strategies to increase community resilience Surge capacity development beyond healthcare facilities Issues in adjusting to crisis standards of care and maintaining priorities (EA 32 & EA 36a & EA 38i) Safeguarding patient’s medical records during disaster - (EA 44a)	None	None	None		The search of the core literature results in a bias towards the highly resourced United States of America, whilst the grey literature provides insights into disaster management in low-income countries. A variety of documents were included in the review, such as opinion pieces and case reports. These expose important areas of controversy and present useful, all be it specific, experiences in the f…	Future research should consider the usability and effectiveness of the health system strengthening approach across a range of low, middle and high income countries, each with their unique health system structures, environment and resource implications.
							Public health emergency preparedness has been described as “the capability of the public health and health-care systems, communities, and individuals to prevent, protect against, quickly respond to, and recover from health emergencies, particularly those whose scale, timing, or unpredictability threatens to overwhelm routine capabilities	Nelson et al., 2007					Health workforce					WHO toolkit for assessing health-system capacity for crisis management				Health workforce				Establishing the commitment welfare of health workers (EA 15c)	None	None	None
													Health information					Complemented WHO toolkit for assessing health-system capacity for crisis management; Under represented priorities in the WHO toolkit were proposed				Health information				Requirement to optimize the performance of health information for use in recovery-Requirement to optimize the performance of health information Awareness of research and developments in health information tools, communication-inter-agency and two-way with the public as well as the role of the media (EA 28b,c & d)	None	None	None
													Medical products, technology and vaccines									Medical products, technology and vaccines				Required characteristics for mass vaccination and understanding previous controversies - (EA 18a) Public health consequences of technology failures - (EA 39b & c, & EA 51)	None	None	None
													Health financing									Health financing				None	None	None	None
													Governance and leadership									Governance and leadership				Interwoven nature of the legal system, ethical decisions-making - (EA 3d) Disaster management as a political issue - (EA 4d & EA 6d)	None	None	None
Bhandari and Alonge	2020	Country	All shocks	7. Not clearly stated	3. Applies to both	3. Proposes (an) assessment approach.es	Community resilience is a process linking a set of networked adaptive capacities (resources with their dynamic attributes) at individual or community level to a positive trajectory of functioning and adaptation of the health system at the community level after a health shock.		Capacity		Bhandari and Alonge, 2020	Community resilience in health systems encompassing the 3 frameworks by authors below			Scoping review	Evidence synthesis	We combine the three major frameworks discussed above by including all of the constructs that they described in a single framework. The indicators are selected from various reports and peer-reviewed papers that address aspects of resilience from different sectors.	Health system performance/System mapping				20 indicators group in 4 domains and xx subdomains. Each of the indicator analysed base on the dynamic attributes of indicators (Robust, i.e. resistant to depletion; Redundant, i.e. substitutable; Rapid, i.e. can be readily accessed) and positive health trajectory (whether the indicator shows positive influences on health outcomes and the equity of those outcomes)	None	None	None	20 indicators to assess community resilience					(i) based on a scoping review design, which does not entail assessing the quality of the included papers. (ii) We limited our papers to include those that relate to public health and health systems and this may have potentially led to the exclusion of papers from other disciplines. (iii) The indicators may be inadequate to capture all of the different aspects that contribute to the specific const…	These indicators should be assessed in different country contexts and types of health shocks. Such assessment would provide guidance for revising the indicators, or developing new indicators, and determining the relevance of the indicators for assessing community resilience in different contexts. It would also provide an opportunity for assessing the relevance, validity and reliability of the ind…
									Adapt			Norris et al. framework	Emphasises the interrelatedness and interdependency among adaptive capacities (including economic development, social capital, information and communication, and community competence) and their dynamic attributes in addressing a shock.					Measurement model for quantifying community resilience in health systems, combining the frameworks by Norris et al., Patel et al. and Kruse et al.				Domain 1. Economic development	None	None	None	Resource volume (subdomain i): physical resources (water, food, sanitation, etc.), human resources (number of household members with secondary education or higher) and financial resources (disaster relief fund per capita); Resource diversity (Subdomain ii): emergency services information (presence and type of emergency service); Resource equity and social vulnerability (Subdomain iii): namely loc…
									Maintain functions			Patel et al. framework	Local knowledge, community networks and relationships, communication, health, governance and leadership, resources, economic investment, preparedness, and mental outlook									Domain 2. Social capital	None	None	None	Network structures and linkages (Subdomain i): national platform participation (Participation by type and objective of NGOs, civil society, volunteers and the private sector in community platforms), civic organisations (number of civic organisations per 10,000 population; Communty bond - community networks and relationships - (Subdomain ii): Community participation (proportion of individuals who …
												Kruse et al. framework	Three intertwined domains that form the core of community resilience, including resources and capacities, actions, and learning domains.									Domain 3. Information and communication	None	None	None	Systems and Infrastructure for informing the public (Subdomain i): early warning systems (number of community with early warning systems in place), communication means (robust and extended communication means available throughout areas at risk); Communication and narrative (Subdomain ii): population alerts (early warning information and alerts reaching populations at risk).
																						Domain 4. Community competence	None	None	None	Collective action and decision making (Subdomain i) : self-efficacy (percentage of individuals who perceive more control or influence in their community based on prior learning experience), leadership (land-use plans that have been developed with reference to local hazard risk assessment and that have been subjected to a formal consultation processes), simulation exercises (number of simulation e…
Bigoni et al.	2022	Country	Covid-19	3. Epidemiological	1. Acute	1. Uses an assessment approach	Capacity to absorb the impacts of external shocks caused by epidemics, natural disasters, economic crises, or other causes without altering its operations and avoiding an increase of unmet health needs for different reasons.	Thomas et al., 2020	Capacity		WHO, 2007	WHO 6 building blocks	Financing		Ecological study	Quantitative	Information System on Public Health Budgets (SIOPS)	Health system performance/System mapping				Health financing	Health service delivery	None	None	Federal funds transfered to state and municipal governments States and municipal governments' expenditures	Number of diagnostic (diagnostical procedures such as radiology, magnetic resonance, or tomography) Number of screening (cytopathological investigations, ultrasonography, endoscopies, and radio- logical interventions) Number of irrepressible interventions (oncological and nephrological treatments) Number of physician appointments (all appointments with physicians and clinical treatments) Number o…	None	None		(i) All indicators presented were compared to a single year (2019), which may not reflect variability from the past period. (ii) This study also did not consider funding from congressmen amendments that could have impacted the funding profile and resource volume. (iii) The registry of healthcare procedures, health facilities characteristics, and health spending is prone to errors, delays, and bia…	(i) Draw causality on this work; (ii) investigate the extent of COVID-19 impact to better prepare the country to its consequences
		Subnational							Absorb				Infrastructure				Brazilian National Registry of Health Facilities (CNES					Health infrastructure	None	None	None	ICU hospital beds and other hospital beds		None	None
		Local health system							Maintain operation				Health workforce				CNES database					Health workforce	None	None	None	Mean values of medical doctors Registered nurses Nursing assistants Physiotherapists for the period		None	None
									Sustain people health needs
Burau et al.	2022	Country	Covid-19 first wave	3. Epidemiological	1. Acute	2. Discusses assessment approach.es	None	NA	NA		Burau et al., 2022	Health system resilience analytical framework 1. Health system prerequisites (Funding, Provision, Governance) 2. Capacity of the health workforce (Absorptive, Adaptive, Transformative; can be extended to the health system)	Funding		Case study	Mixed methods	Written secondary and primary sources and expert information	Health system performance/System mapping				Funding	None	None	None	Regular funding: Principles for raising and allocating funding Relative flexibility of funding: Possibilities for reallocating funding and allocating extra resources			None		Institutional prerequisites may take time for their influence to show. The types of healthcare systems included in our sample are all shaped by a common regulatory framework of the European Union; institutional pathways might have been more visible, if we had chosen countries that are characterised by a greater variation of institutional prerequisites	(i) Pay greater attention to professionalism and the professions in future research and specify their importance for health system resilience.
													Provision		Multiple case studies	comparative analysis		Capacity oriented				Provision	None	None	None	Organisation of health workforce: Relative level of health human resources including marked shortages, relative level of training, characteristics of health division of labour including levels of collaboration and integration); Organisation of service delivery: Relative share of public, non-profit and for-profit provision, relative level of service provision including marked shortcomings in cover…			None
													Governance									Governance	None	None	None	Control over health system/workforce: Relative public/central control over health system and health workforce Integration of health workforce: Relative integration of health professions in health governance at systems, policy and organisation levels)			None
													Absorptive capacity of the health workforce									Absorptive capacity of the health workforce	None	None	None		Freeing up capacities for newly established Covid-19 wards, relaxing quality standards, securing the sheer availability of the workforce		None
													Adaptive capacity of the health workforce									Adaptive capacity of the health workforce	None	None	None		Increasing health workers in the newly established Covid-19 wards in hospitals: recruitment of new staff or shifting from part to full-time, Changing the organisation of healthcare: introduction of new organisational forms, scaling-up of existing organisational forms		None
													Transformative capacity of the health workforce									Transformative capacity of the health workforce	None	None	None		New type of provider organisation Creation of a new job function Improved collaboration between public health doctors, family and hospital physicians		None
Crowe et al.	2014	Local health system	All	7. Not clearly stated	4. Not clearly stated	3. Proposes (an) assessment approach.es	Capability of a health system to mitigate the impact of major external disruptions on its ability to meet the needs of the population during the disruption	Crowe et al., 2014	Capacity		Crowe et al., 2014	Stylised health system, akin to an industrial process	Care services (defined set of health-care interventions)		Case study	Modeling	Routine NIH data	Health system performance/System mapping				Resource availability	service delivery	Coverage of demand for health care		Quantity of available required resource to deliver each service as estimated prior to disruption; include beds, staff, supply chain resources, and own-source resources	Volume of health care services offered within hospitals of the local health system (such as Paediatric, Maternity, Surgery and Acute Medicine, each subdivided into emergency and non-emergency care services)	Percentage of unmet demand for all services (retaining both emergency and non- emergency services)			No fully calibrated case study to test the proposed tool	Not mentionned
						1. Uses an assessment approach			Mitigate shock impact				Hospital (health services)					Software tool developed using MS Excel, making use of Solver to implement the optimisation problem and Visual Basic for Applications routines to code the heuristic algorithms. Model inputs: (i) care services (), (ii) Hospital (), (iii) resource availability, (iv) configuration options (), (v) scenarios (mild, moderate or severe disruption, defined based on the magnitude of resource reduction/unme…				Hospitals (Infrastructures)				Number of health facilities with their sizes/capacity to deliver, etc.		Percentage of unmet demand for all emergency services, with non-emergency services suspended			Simple model not accounting for complexity in the system
									Sustain people health needs				resources (staff, clinical environments, utilities, and clinical and non-clinical supplies). Requirement relationship (service --> resource) gives the numerical amounts of each resource required to deliver care services; Availability relationship (resource --> hospital) gives the amount of each resource available at each hospital (intrinsically or via a supply chain); Demand relationship (hospita…									Governance arrangements				centralisation/decentralisation of some services					The approach does not (i) address the capability of the system to return to routine activity, which may involve dealing with a backlog of routine activity resulting from resources being diverted to deal with the disruption, (ii) allow for disruptions to health systems with existing waiting lists
Etemadi and Tadayon	2021	Country	All	3. Epidemiological	1. Acute	3. Proposes (an) assessment approach.es	Resilience of health systems is referred to as the capacity to prepare and respond effectively to crises, while maintaining the key functions of the health system before, during and after the crisis. It is the adaptive and transformational ability of a system that allows it to adapt or change its characteristics or activities to make shocks easier, while maintaining its original structure to achi…	Nuzzo et al., 2019	Capacity		Kruk et al., 2015	Health system resilience framework	Awareness of available resources and emerging challenges		Case study	Quantitative	Experts, managers in the health system with a history of activity in the health system or cooperation with the health system at all levels	Dimensional	Questionnaire 31 questions inspired from Kruk et al. (2017) resilience matrix				Awareness				Awareness score				The framework pays little attention the context (sociopolitical and economical factors ) which may cause contributing to health system weakness. Paying attention to the variables of an effective macroeconomic system to deal with the outbreak of the disease, including unemployment, inflation, poverty and malnutrition, equitable distribution of wealth and government income, before and during epidem…	Further studies in this area using the tools approved in this study and the model introduced can measure the resilience of the health system in other stages of the crisis and measure the effects of policy interventions on improving resilience.
						Uses			Prepare				Diversity in action against a wide range of challenges										Diversity				Diversity score
									Respond effectively				Self-regulation to limit crises and avoid disastrous consequences in other areas of health system										Integration				Integration score
									Maintain functions				Integration, including the involvement of different actors and institutions										Self-regulation				Self-regulation score
													Adaptability through flexible processes										Adaptability				Adaptability score
Fitter et al.	2017	Country	Earthquake followed by Cholera outbreak	6. Natural disasters	1. Acute	2. Discusses assessment approach.es	NA	NA	NA		CDC, 2020	CDC's 10 Essential Public Health Services (EPHSs) framework (CDC’s EPHS) The EPHS “describe the public health activities that all communities should undertake,” and provide both a conceptual basis and reference for defining and organizing key activities necessary for a well-functioning public health system	Three core functions (assessment, policy development, and assurance), and the 10 essential public health services (Figure 2)		Case study	Not applicable		CDC's 10 Essential Public Health Services (EPHSs) framework (CDC’s EPHS). The EPHS “describe the public health activities that all communities should undertake,” and provide both a conceptual basis and reference for defining and organizing key activities necessary for a well-functioning public health system					EPHS (table 1)			This analysis indicated that public health system recovery in Haiti was comprehensive and broadly based and a broad spectrum of accomplishmentswas noted
				3. Epidemiological
																						HS Building building block	Attributes	Goals
Foroughi et al.	2022	All	NA	All	1. Acute	3. Proposes (an) assessment approach.es	Ability of the system to prepare for and respond to sudden shocks and everyday challenges and its capacity to absorb deteriorations, adapt, and transform the health system to cope with them	Thomas et al., 2020; Barasa et al., 2018	Ability		Foroughi et al., 2022	Health system resilience analysis metaframework	None		Systematic review	Evidence synthesis	None	Health system performance/System mapping				Leadership & governance	Awareness	Access	NA	NA	NA	NA	NA		Not tested	NA
					2. Chronic				Prepare									Dimensional				Service delivery	Surge capacity	Quality	NA	NA	NA	NA	NA
									Respond									Capacity oriented				Financing	Collaboration and coordination	Safety	NA	NA	NA	NA	NA
									Capacity													Human resource	Resistance	Coverage	NA	NA	NA	NA	NA
									Absorb													Drug & equipment	Access to resources		NA	NA	NA	NA	NA
									Adapt													Information & communication system (risk analysis, planning, institutionalisation, learning, monitoring)	Flexibility		NA	NA	NA	NA	NA
									Transform
									Cope = purpose
Giarelli	2020	Country	Covid 19 as of mid-May 2020, when many countries were starting to reduce their emergency measures to cope with the pandemic	3. Epidemiological	1. Acute	2. Discusses assessment approach.es	health system as its capacity to absorb, adapt and transform when exposed to a shock such as a pandemic, natural disaster, armed conflict or a financial crisis and still retain the same control over its structure and functions. Strengthening the capacity of health systems to manage resilience is critical to effectively continue delivering essential preventative and curative healthcare services to…	Blanchet et al., 2017)	Capacity		Blanchet et al. (2017)	Conceptual framework of the dimensions of resilience governance	Governance		Analysis	Qualitative	NA	Capacity oriented				Public health intelligence (Knowledge - capacity to combine and integrate different forms of knowledge)	Absorptive resilience			Timely detection and apraisal of the risk / Adequate and relevant information available Itay, England and USA: deficient;Not been able to catch in advance the signs of the dangerous virulence of the new coronavirus	Quantity of care and people protection				NA	NA
		Subnational							Absorb													Coping with uncertainty (capacity to anticipate and cope with uncertainties and unplanned events)	Adaptative resilience			Involvement of actors and services most directly facing the shock (pandemic) process, to best deal with uncertainty and unpredictability; needs Timely detecting critical events and dissemination of the necessary information. Adequate circuit and management system for emergency cases Optimal trade-off with existing system capacities. Deficient in the USA and the Lombardi region of Italy; Good in o…	Quality of care and people protection
									Adapt													Management of interdependance (capacity to engage effectively with and handle multiple and cross-scale dynamics)	Transformative resilience			Acknowledgement that not only the health sector is affected/concerned Absence/presence of clashes between sectoral logics (the logic of the economy in a neoliberal perspective of minimal state intervention and that of the health emergency) Issues with multilevel governance (County - State - Federal government)	Organisationnal cganges
									Transform													Building legitimacy between consensus and control (capacity to develop socially and contextually-accepted instructions and norms)				Inclusive consultation process engaging communities meaningfully as the users of the health system in the development of policies and management of healthcare services where patients are placed at the centre of the system In monocratic or some cultural contexts, not much of a problem as draconian measures can be enforced based on the fear or respect for state authority Presence/Absence of riot an…	Structural changes
									Maintain structure and functions
Gilson et al.	2020	Local health system	Centrally-imposed processes of organizational change and primary health care (PHC) service improvement. Tracing experience over time (2017–18)	Structural	2. Chronic	1. Uses an assessment approach	Everyday health system resilience (EHSR) has been proposed as the characteristic of complex, adaptive health systems that allows them to respond to chronic stress in ways that transform how they function. In context of adversity, EHSR is revealed in "‘the maintenance of positive adjustment under challenging conditions such that the organization emerges from those conditions strengthened and more …	Barasa et al., 2017	Characteristic of CAS		Kagwanja et al., 2020	The everyday health system resilience (EHSR) framework	Leadership and routine organisationnal processes		Case study	Qualitative	Notes from observation Records from in-depth interviews Meeting minutes	Capacity oriented				Although not always easy to manage, the interventions gained traction over time. The Area Management and Communications Meeting (AMCM), attended by all PHC facility and senior managers (for PHC, environmental health services, pharmacy management, administrative and information services), and the ‘Think Tank’, attended only by the senior managers, became anchoring meeting spaces. The Think Tank mi…	None	None	None	None	None	None	None		A potential concern about the study is that, the same team have led both the intervention implementation and analyzed the experience, raising some credibility issues.	NA	The EHSR framework suggests that health system responses to chronic stress are implemented through i) a combination of leadership and routine organizational processes , and take form in ii) strategies of absorption (persistence), adaptation (incremental change), and transformation (longer-lasting systemic change). These responses are, moreover, enabled by iii) the health system’s cognitive, behav…	1) resilience is a process not an end-state; 2) resilience strategies are deployed in combination rather than linearly, after each other; 3) three sets of organizational resilience capacities work together to support collective problem-solving and action entailed in EHSR; 4) these capacities can be nurtured by mid-level managers’ leadership practices and simple adaptations of routine organization…
									Respond to shock				Strategies (Absorption - persistence, adaptation - incremental change and transformation - longer lasting systemic change)			Quantitative	Secondary data					None	The new micro-governance interventions enabled engagements among Area staff and managers which, in combination with the Area manager’s own leadership, supported the development and implementation of strategies to manage chronic stress.	None	None	None	None	None	None
									Transform functions				Enablers (health system's cognitive, behavioural and contextual capacities)			Participatory observation, expert panels, review of reports	Over two years (2017–18), through cycles of action-learning involving local managers and researchers, the authorial team tracked the stress experienced, the response strategies implemented and their consequences. The paper considers how a set of micro-governance interventions and mid-level leadership practices supported responses to stress whilst nurturing organizational resilience capacities. Da…					None	All resulted in cognitive capacities (Positive and constructive orientations; constructive sensemaking, shared mindset), behavioural capacities (useful habits, unlearning of dysfunctional behaviours-routine, useful practical habit, learned resourcefulness and creative ingenuisity), contextual capacities (psychological safety, diffusing power and accountability, respectful engagement and social ca…	None	None	None	None	None	None
													Emergence of EHSR (Positive adjustments and/or undesirable or unsustainable/maladapted practices) that influence health system functionality.									None	None	Signs of the emergence of resilience: (i) an Area-wide team had developed - who had good relationships, a largely positive outlook, and who pro-actively engaged in problem-solving; (ii) by 2019, nearly three years after its implementation, SE judged that the impacts of the ODTP on core management processes had been managed (changes in human resource management processes, New procurement practices…	None	None	None	None	None
Jovanović et al.	2020	All	Covid 19 6 first months	3. Epidemiological	1. Acute	3. Proposes (an) assessment approach.es	The ability to understand and anticipate the risks – including new/emerging risks-threatening the critical functionality of the infrastructure, prepare for anticipated or unexpected disruptive events, optimally absorb/ withstand their impacts, respond and recover from them, and adapt/transform the infrastructure or its operation based on lessons learned	Russoa and Ciancarinia, 2016	Ability		Jovanović et al. 2019a, b	SmartResilience project concept of resilience of an infrastructure	5 phases of resililience including (i) Understand risks, is applicable prior to an adverse event. It emphasizes emerging risks and includes their early identification and monitoring; e.g. what could the “adverse event” be? (ii) Anticipate/prepare, also applicable before the occurrence of an adverse event. It includes planning and proactive adaptation strategies, possibly also “smartness in prepar…		Other reviews	Not applicable	NA	Health system performance approach					1. For the resilience matrix: resilience level in each cell of the matrix matching phases of a single resilience cycle to resilience dimensions 2. For indicator-based concept. (i) method 1 (indirect method) : The indicator scores are aggregated upwards in the six-level hierarchical model ending with an overall resilience level (RIL) of a critical infrastructure (e.g. healthcare system) or an enti…			NA					a. The 57 indicators used in the sample analysis were hardly giving a complete picture of COVID-19 related the complex situation in the respective countries; b. The definitions of these indicators in different countries were by large not the same (e.g. the definition of an “intensive care unit bed”—e.g. including the ventila- tion capacity or not); c. The acquired values of indicators (cf. Figure…	NA
									Understand
									Anticipate/Prepare									1. Resilience matrix (5x5): double entry table crossing resilience phases with dimensions of resiliene. While defining the “phases” of the resilience cycle is usual straight-forward, the decomposition over dimensions might be more difficult, as these may overlap very much in practical cases. (i) System/physical, includes technological aspects of the given infrastructure, as well as the physical/t…
									Absorb/Withstand									ISO 31050 linking risk to resilience
									Respond/Recover
									Adapt/transform
Kagwanja et al.	2020	Local	Devolution & nationwide health system changes Rushed devolution of the management of health service delivery to counties before they could establish sufficient capacities to take on new functions such as financial, commodities and hulan resources; national roll-out of a free maternity services programme aimed at increasing deliveries in health facilities under skilled personnel and a policy direc…	Structural	2. Chronic	1. Uses an assessment approach	Everyday resilience is the maintenance of positive adjustment under challenging conditions such that the organisation emerges from those conditions strengthened and more resourceful Seen as a legitimate health system objective	Gilson et al., 2017			Kagwanja et al., 2020	The everyday health system resilience (EHSR) framework	Leadership and routine organisationnal processes		Case study	Qualitative	Learning and experiences from working with managers in a learning site over the years. Notes from informal observations Notes from reflective meetings In-depth interviews with middle-level managers (sub-county and hospital) and peripheral facility managers.	Capacity oriented					Cognitive capacitiy (i) resource scarcity, finance: borrowing and credit to ensure service delivery continued (purpose) and passion for patients (values). Strong sense of organizational purpose, “to save life”’ by prioritising essential emergency drugs (ii) political interference: Reframing the stressor in a problem-solving manner enabled actions to create awareness among the politicians (iii) HR…								A potential concern about the study is that, the same team have led both the intervention implementation and analyzed the experience, raising some credibility issues.	NA	The EHSR framework suggests that health system responses to chronic stress are implemented through i) a combination of leadership and routine organizational processes , and take form in ii) strategies of absorption (persistence), adaptation (incremental change), and transformation (longer-lasting systemic change). These responses are, moreover, enabled by iii) the health system’s cognitive, behav…	Middle-level and frontline managers at the sub-national level face a wide range of everyday stressors. These stressors include hardware-related stressors, such as resource and infrastructure challenges, and other software-related chal- lenges, such as low motivation among staff, political interference with managerial responsibilities, unclear roles and reduced autonomy over functions that were pr…
													Strategies (Absorption - persistence, adaptation - incremental change and transformation - longer lasting systemic change)										Behavioural capacity (i) resource scarcity, finance: learned resourcefulness from pre-devolution experiences (ii) political interference: Counter-intuitive agility by engaging politicians into they by-law solutions to challenges (iii) HR management challenges: Induction of staffs to the rules, sowing culture and value of the hospital
													Enablers (health system's cognitive, behavioural and contextual capacities)										Contextual capacity (i) resource scarcity, finance: Broad network, whatsapp group for information sharing (ii) political interference: drawing diffuse power and accountability by involving various actors with different roles and responsabilities
													Emergence of EHSR (Positive adjustments and/or undesirable or unsustainable/maladapted practices) that influence health system functionality.			Participatory observation							Absorptive strategy (i) resource scarcity, finance: Borrowing drugs, Seeking credit from suppliers (ii) resource scarcity, understaffing: reorganisation of shifts and work allocation, suspension of leave, transfers (iii) HR management challenges: Sensitisation, rules to guide staff behaviour
																							Adaptive strategy: (i) resource scarcity, finance: spending at source (against the law), user fee (ii) resource scarcity, understaffing: staff on contract, task shifting, merging of departments, extended working hours (iii) HR management challenges: prompt correction of staff misconduct
																							Transformative strategy (i) resource scarcity, finance: Bill to restaure some autonomy to hospitals, creation of new mangement structures (iii) HR management challenges: Advisory committee to advise on promotion and training needs
Kruk et al.	2017	All	NA	All	1. Acute	3. Proposes (an) assessment approach.es	This paper defines health system resilience as “the capacity of health actors, institutions, and populations to prepare for and effectively respond to crises; maintain core functions when a crisis hits; and, informed by lessons learnt during the crisis, reorganise if conditions require it.” Resilient health systems are aware, integrated, diverse, self regulating, and adaptive. These features do n…	Kruk et al., 2017			Kruk et al., 2015	Resilient health system framework	Analysis		????	Quantitative	Routinely collected data	Dimensional	Resilience index												No metrics or operational indicator for the operationalisation of the tool	The validity of the resilience index should be tested against actual performance during recent health shocks in several settings.	1. National health systems are the first line of defence against health crises 2. Health systems today are rigid and slow to adapt; they must become more resilient to effectively respond to crises and maintain core services 3. Resilience requires planning and investment in slow variables (for instance, health workers, managers, information systems) and fast variables (such as isolation wards, pro…
					2. Chronic								Self regulation is the ability to isolate threats, minimise disruption to essential services and access reserve capacity to maintain core functions under stress			Qualitative	Surveys	The resilience index for measurement of health system resilience capacity. Include International Health Regulation, Global Health Security Agenda, and sustainable development goals. Benchmarks for resilience indicators should be set within countries to accommodate the local context. The next step would be to review and extend this list as needed, and to develop indicators for the new measure cons…													Assess the various resilience characteristics also mentionned as capacities or abilities (awareness, diversity, self regulation, integration and adaptation) through 25 measures. However, no metrics for direct field use, just items. Reflect characteristics of “everyday” resilience; they not only encourage daily function but also proactively reduce the likelihood of rising system threats. The index…	The next step would be to review and extend this list as needed, and to develop indicators for the new measure constructs, with input from community leaders and non-health sector actors
													Adaptation and learning is the capacity to transform operations, improve functions, use evidence and feedback for action, promote flexible response that fits the situation or in anticipation of future catastrophic				Qualitative souces
													Diversity is the capacity to adress range of problems and provide quality services the meet population needs
													Integration is the ability to coordinate between government, global and private actors, work accross sectors and involve communities. These capacities require a foundation of strong national leadership and policy, public health and health system infrastructure, committed workforce and global coordination and support.
Ling et al.	2017	Country	Ebola crisis: Liberia was severely affected by the 2014–15 Ebola epidemic. More than 10500 cases of Ebola were reported in Liberia, causing nearly 5000 deaths. After the chaotic start, Liberia sub- dued the epidemic and was the first country to be declared Ebola free in May of 2015.	3. Epidemiological	1. Acute	1. Uses an assessment approach	Health system resilience has been defined as the capacity to prepare for and effectively respond to crises while maintaining core health system functions pre-, during, and post-crisis Resilience bridges preparedness priorities with national health system building by including both ‘fast variables’ (emergency workers, hazmat suits, vaccines) for immediate response to health shocks, and ‘slow varia…	Kruk et al., 2015			Kruk et al., 2015	Resilient health system framework	Awareness is the capacity to track population health threats, map system strengths and weaknesses, know available resources		Case study	Qualitative	Records from semi-structured in-depth interviews (IDIs) and focus group discussions (FGDs) in seven counties in Liberia between July and September 2015	Dimensional	HSR framework				Major change: Pre Ebola: MOH lacked resources and surveillance capacity; NGOs and CHTs monitored a few diseases inconsistently Early response: Actors lacked understanding of Ebola, few other diseases monitored. Conflicting government messages confused communities Late response: EOC and IMS improved surveillance and messaging; some communities resistant to change [T]he			1. The 2014–2015 West Africa Ebola epidemic highlighted the importance of health system resilience, which must be built before a crisis. 2. Health system functions prioritized by global actors improved over the course of the crisis; there was less progress on functions valued by local actors. 3. Resilience priorities of local government and communities must be addressed for building and sustainin…					NA	NA	These capacities (here named "elements) require a foundation of strong national leadership and policy, public health and health system infrastructure, committed workforce and global coordination and support.
													Diversity is the capacity to adress range of problems and provide quality services the meet population needs						Open-ended questionnaie				Minimal change: Pre Ebola: Malaria best managed; maternal health worst managed; care limited to siloes; medicine often un- available in government facilities, patients resorted to private pharmacies Early response: No services available because most health facilities shut down Late response: Clinics slowly opened and offered limited health services, some facilities regained full service capacity										1. Different actors had different priorities and acted accordingly, often at odds with each other 2. Areas with more progress (awareness, integration, adaptiveness) and areas with less progress (diverse services and self-regulating systems) 3. Elements that appeared to achieve the greatest progress reflected priorities of global and national actors. 4. Few of the emergency interventions were desi…
													Self regulation is the ability to isolate threats, minimise disruption to essential services and access reserve capacity to maintain core functions under stress						FGD guide				Minimal change: Early response: Health facilities were shut down, severely understaffed, or barely functioning; HCWs fled; International ETUs slowly built; limited CHT funds and capacity to respond Late response: Health facilities reopened; facilities used triage stations to screen for Ebola symptoms; National response teams (RITE) and ring surveillance developed for reemerging Ebola
													Integration is the ability to coordinate between government, global and private actors, work accross sectors and involve communities										Moderate/major change: Pre-Ebola: Private and public health actors were unconnected; some collaboration between government minis- tries; communities mostly separate from health system Early response: NGOs and MOH hesitant to disclose funding and Ebola surveillance data, respectively; response slow to include Ministry of Internal Affairs; lack of transparency led to suspicion whether Ebola was rea…
													Adaptation and learning is the capacity to transform operations, improve functions, use evidence and feedback for action, promote flexible response that fits the situation or in anticipation of future catastrophic										Moderate change: Early to late response: Introduction of IMS streamlined coordination; community care centers provided interim support for isolating suspect Ebola cases; most communities adapted safety precautions Late response: RITE teams and new surveillance efforts isolated Ebola outbreaks; health facilities improved IPC and community outreach
Massuda et al.	2021	Country	Covid 19	3. Epidemiological	1. Acute	1. Uses an assessment approach	Capacity of health agents, institutions, and populations to prepare themselves to respond to such shocks, keeping the systems’ essential functions without changing health outcomes, as well as the ability to reorganize from lessons learned	Kruk et al., 2017			WHO, 2010	WHO 6 building blocks	Service provision Divided in sub-blocks including Public health and surveillance actions, PHC, specialised and hospital care, urgency and emergenciy, digital health		Case study	Qualitative	Scientific literature and official documents published by Brazilian and international government health bodies, as well as experts	Health system performance/System mapping					Strengths, weaknesses, and challenges in the health system structure and organization, for each of the sub-block			Fighting COVID-19 exposed SUS’s strengths and weaknesses. On the one hand, the importance of a universal, comprehensive, and free health system was recognized in an unprecedented way in Brazil. On the other hand, its weaknesses, aggravated by the political and economic crisis and the federal government conduct, have also never been more evident. The					NA	NA
													Leadership & governance			Evidence synthesis							Strengths, weaknesses, and challenges in the health system structure and organization, for this specific block
													Funding										Strengths, weaknesses, and challenges in the health system structure and organization, for this specific block
													Strategic health products										Strengths, weaknesses, and challenges in the health system structure and organization, for this specific block
													Workforce				We carried out a non-systematic survey of scientific literature and official documents published by Brazilian and international government health bodies, as well as experts, in order to get data related to the organization of health systems in the face of public health emergencies. Then, we conducted a simple qualitative analysis, seeking to classify strengths, weaknesses, and challenges in SUS’s…						Strengths, weaknesses, and challenges in the health system structure and organization, for this specific block
													Health information										Strengths, weaknesses, and challenges in the health system structure and organization, for this specific block
McKenzie et al.	2016	Subnational	Environment marked by weak governance with little public accountability and by very limited management capability in inadequately regulated markets; rapidly deteriorating security situation caused in 2011 by the Boko Haram insurgency and the government’s ensuing response (with thousands of deaths, millions of internal displacements, and a significant dislocation of civil services)	2. Societal	2. Chronic	1. Uses an assessment approach	Resilience is the capacity of a health system to deal with change, to adapt and transform, and to maintain relevance, when confronted by such major disruptions In this article, we posit that that an effective and functional health system is the foundation for a resilient health system. A health system that can deliver quality coverage in the Reproductive, Maternal, Newborn, and Child Health (RMNC…	Kruk et al., 2015			Paina et al., 2012	Complex adaptive systems (CAS) theory: (i) the health sector is seen as a system in which different endogenous and exogenous components are inter- dependent and can influence each other in a non-linear fashion; (ii) behavior is not a property of any of the components of that system, but results from the interactions of the components such that a change in one part of the system can have unpredict…	Open systems and a whole system approach (Seeing health systems as open systems, policy developers/ health system reformers need to adopt a whole system approach, understanding that different components ofthe health system are interdependent) Non-linearity and emergent behavior [(i.e., behavior ofa system that is not a property of any ofthe components ofthat system but a result ofthe interactions…		Case study	Mixed methods	Project implementation records	Health system performance/System mapping					Positive/negative or absence of activities in the component					1. Service delivery (outcome Indicators Under-five mortality rate, Infant mortality rate, Maternal mortality ratio, % of births attended by a skilled birth attendant, % ofwomen receiving ANC by trained person, % of one-year olds that have received DPT3, % ofwomen with standing permission to take a child to a health center); 2. Health workforce (capacity building focused on the institutions, syste…			The PRRINN-MNCH program was designed as an implementation program and not a research project. Thus, there were no control and intervention sites in the states. The program started in some LGAs and by the end of the program, all LGAs in two states had been included in the cluster approach and in the third state half of the LGAs had been included.	NA	1. Importance of an appropriate approach to stakeholder engagement: (i) Attention to engagement with stakeholders at many levels facilitates reform; (ii) Decentralized management is needed to respond flexibly to local conditions and grasp opportunities for addressing core elements of health system functionality as they emerge; (iii) Appropriate technical support is required to assist managers bat…
											WHO, 2017	WHO 6 building blocks	Service provision Leadership & governance Funding Strategic health products Workforce Health information										Indicators in each of the building blocks
Meyer et al.	2020	All	NA	3. Epidemiological	1. Acute	3. Proposes (an) assessment approach.es	Health system capacities that could potentially strengthen health system to either infectious disease threats or natural hazards	Kruk et al., 2015			NA	None	NA		NA	NA	NA	Health system performance assessment/System mapping	Health System Resilience Checklist				Measure the specific capacities, capabilities and processes that health systems need in order to ensure resilience in the face of both infectious disease outbreaks and natural hazards.								1. Not validated; to be contextualised 2. A checklist differs from a conceptual framework because it is meant to be applied in service of enhancing the capacity and coherence of workers throughout a system. As such, it must accompany a system for distribution and practical application. A checklist is intended to guide participa- tory self- assessment, flag gaps and motivate effort to close gaps. …	1. Additional research will need to be conducted to further refine and validate the checklist. 2. More work is needed to link this proposed checklist to efforts to strengthen health systems resilience. Improving
				Natural disaters	2. Chronic													For allowing health system actors to measure the specific capacities and processes needed in order to ensure resilience in the face of both infectious disease outbreaks and natural hazards. The checklist is intended to be adapted and used in a broad set of countries as a component of ongoing processes to ensure that health actors, institutions and populations can mount an effective response to in…	1. There are 10 thematic categories identified in our research as important components of resilient health systems, including core health system capabilities/ capacities, infrastructure/transportation, financing, barriers to care 2. Communication/collaboration/part- nerships, leadership/command, surge capacity, risk communication, workforce and infection control. 3. Achieving health system resili…
Odhiambo et al.	2020	Country	Protracted civil war	Armed conflict	1. Acute	1. Uses an assessment approach	None; Uses 3 working definitions based on the health system performnance				Odhiambo et al., 2020	Briguglio’s vulnerability and resilience framework	Briguglio’s resilience and vulnerability framework		Case study	Quantitative	National surveys to track progress of health indicators, especially MNCH services	Health system performance/System mapping						HSR definition in this context defined as the ability to improve health system function							1. This study assessed health system outcomes to measure resilience, but it did not assess the processes of achieving resilience such as a state’s prior history of dealing with stress, the amount of existing social capital, and available health resources such as the number of staff and health facilities. 2. The authors did not weight the health system stress indica- tors differently as they were …	1. Future research should assess the processes of achieving resilience 2. The challenging question concerns how to set the threshold of the percentage of indicators to detect improvement or even how to set a health system coverage target in the first place. These considerations are essential for measuring a country’s health system resilience. A principled solution is needed for HSR to be meaningf…	Maternal, new-born and child health coverage indicators can be used to create a resilience index to measure health system resilience. 1. In fragile and conflict-affected settings, resilience defined as a health system’s ability to improve its function identified the greatest variation in the resilience index in nine South Sudan State. 2. Resilience and stress are not consistently negatively assoc…
		Subnational	After emerging from Africa’s longest civil war (1956–2005), the Republic of South Sudan attained independence in 2011, and shortly thereafter, in December 2013, it experienced more armed conflict. Conflict resolution has remained ineffective for many reasons such as political patronage, ethnic domination, elite power struggles and an international em- phasis on state-building which supersedes bui…		2. Chronic		Definition 1: Resilience as maintaining health system function										Conflict dataset from UNOCHA (data on IDPs and conflict incidents)							Resilience index calculated using Briguglio's formula (depends on selected health outcome indicators)
							Definition 2: Resilience as improving health system function																	Stress indices calculated using Briguglio's formula (calculated based on IDP numbers)
							Definition 3: Resilience as achieving health system’s targets																	Health system resilience and stress matrix (match of RI and SI in a orthonormal frame as in stakeholders analysis)
Ozen and Tuncay	2021	Country	Syrian refugee influx 3.3 million new populations with potentially different forms of health need being introduced to the health system as a result of the unexpected refugee influx. Big spikes in arrivals in 2014, and 2015. Large proportion starting with 2014 left the camps for urban and peri-urban areas, where 93% of the Syrians currently reside and have made the need for the integration of the …	2. Societal	1. Acute	3. Proposes (an) assessment approach.es	“the capacity of health actors, institutions, and populations to prepare for and effectively respond to crises; maintain core functions when a crisis hits; and, informed by lessons learnt during the crisis, and re-organise if conditions require it.” The ability of different health systems to absorb health and humanitarian shocks is quantified, and modulated	Ammar et al., 2016			Ozen and Tuncay, 2021	Multi-level regression models (MLO)	Input-output-outcome		Case study	Quantitative	Demographic data (linearly extrapolated to cover the assessed period)	Health system performance/system mapping				Total expenditure for syrian refugees health	Average hospital quality	Changing efficiency	Life expectancy						Not mentionned	What we need to investigate further is how the second stage process after 2016, where Syrians have access to their own primary healthcare facilities has worked. Data on this question of the overall health level of refugees suggests significant differences exist among the Syrian groups on many different social dimensions effecting health, suggesting that micro-targeting the vulnerable parts of the…	Primary healthcare system compensates for the increased congestion in the secondary healthcare system, provided the trust for the primary health system has reached a crucial level, and the average utility Turkish citizens announce when they use it. in areas where limitations in the utility, availability and attraction of the primary healthcare system exist, the health shock of the Syrians increas…	The main sources of resilience were found to be the changing importance of the alternative primary health system that allowed Turks to receive a new option to the secondary part of the Turkish health system that was increasingly congested. Increasing use of the immunization for the same goal is also substantiated for the Turkish population.
			Excess demand on health capacity as a result of the Syrian influx		2. Chronic	1. Uses an assessment approach										Multi-level regression models (MLO) Health outcomes are measured for the Syrian population with system wide improvement achievements, and efficiencies that are calculated for every province. The analysis of the evolving efficiencies is conducted with a discontinuous time series design, where the patterns of improvements/damages are analyzed through time, at the province level; Resilience here is …	MoH database	The shock is modelled as the arrival of the Syrians. We conceptualize not the actual location of the Syrians, but where in the Turkish health system they demand their health as the crucial shock variable. In the robustness check we also look at the residence characteristic of the Syrian populations, and see if our results change. The overall results stay broadly the same.				Integration of refugees management into the turkish health system	Hospital efficiency levels	Changing user satisfaction	Under 5-mortality
Pilevari and Shiva	2021	Country	NA	3. Epidemiological	1. Acute	3. Proposes (an) assessment approach.es	The resilient Iranian health system implements national health care rules and regulation, applies a national level functionality and stability guidelines, in order to provide the community with the best available and equitable care, withstand shocks, endure crisis and support people against hardships and uncertainty of all kind when national health integrity is at risk	Pilevari and Shiva, 2021			Pilevari and Shiva, 2021	TISM (Total interpretive structural modeling)	11 elements grouped in 4 levels: Level 4: Dynamic capacities/main variables of resilience (reconfiguration, opportunity seizing, crisis sensing capacities) Level 3: Infrastructure (Comprehensive health system communication system, persistent integration, sustainable financing, health technology assessment) Level 2: Functional level (Redundancy, agility, learning & skill development) Level 1: resu…		Case study	NA	KII and FGD records	A mix of health system performance, dimensonial and capacity oriented approaches	Questionnaire												NA	NA	TISM based resilience model (Fig. 2) Suggestion for building Iranian health system resilience: (i) Iranian health system requires comprehensive, coherent, and equitable health financing. Knowing that long-term austerity policy won't get along with long-lasting resilience. (ii) Technical and managerial training, interactivity among specialists for knowledge sharing. (iii) Empowering the integrated…		Particular functional and structural suggestions applicable for designing a ubiquitous resilience model for the country-wide health system are presented in this study. The variables of crisis sensing, opportunity seizing, and reconfiguration are the cornerstones of health system resilience.
			Although the authors mentionned Covid 19, their work did not really concern Covid 19, was more general.				Root definition					WHO 6 building blocks; used for building the model	(i) leadership and governance, (ii) funding, (iii) strategic health products, (iv) workforce, (v) health information, and (vi) service provision (OMS, 2010)		Customer, Actors, Transformation process, World view, Owner and Environment (CATWOE) Analysis		The soft system methodology was applied for designing the resilience model of the overall health system. This methodology engages the an- alyst in a process in which he/she can understand the real world while simultaneously improving the state of the system by analyzing the situation and providing solutions		KII and FGD guide
															Total Interpretative Structural Modeling (Structural Self-Interaction Matrix - SSIM and Final Matrix - FM)				1. Semi-structured in-depth interviews and focus group discussions in Tehran-Iran. Questionnaires, and interviews with informants and members of the health system management have been used. The questionnaires used open-ended questions and were completed by various stakeholders. Interviews were also conducted with individuals who some- how played an influential role in the structure of the Iranian…
Popic et al.	2021	Country	Covid 19 at various phases	3. Epidemiological	1. Acute	1. Uses an assessment approach	None	NA			Wendt et al., 2010	Production process	Monetary input (accounts for the financing of healthcare services)		Case-control study	Quantitative	The Economist		Health system performance/System mapping			Public health expenditure as share of GDP		Case fatality rates							NA	NA	Key policy recommendation of this policy brief is that countries, and particularly countries of the Eastern European region should focus on strengthening their health systems through investments in public expenditure, removing financial barriers to access, and in developing and maintaining their health workforce. In the absence of such investments, governments need to protect their fragile health…	All three dimensions, although causally related, can help to capture different aspects of the healthcare system design experienced by individuals in ‘real time’ and test the importance of each dimension for the population health outcomes in the pandemic context
					2. Chronic								Infrastructure input (supply of healthcare facilities)		Case comparison studies	OLS regression models using excess deaths and case fatality rates as outcomes to test the impact of health system characteristics, while controlling for case numbers, demographics, and government stringency measures.	European Health for All database					Out of pocket health expenditure as share of total, and		Excess deaths
													Workforce input (supply of healthcare staff)				Johns Hopkins Center for Systems Science and Engineering (CSSE)					Nursing personnel per 100000
																	Oxford COVID-19 government response tracker (OxCGRT)					Doctors per 100000
Rios et al.	2020	Local health system	Hurricane Maria. In 2017, Puerto Rico was hit by Hurricane Maria, the largest natural disaster to ever affect the island.	6. Natural disasters	1. Acute	1. Uses an assessment approach	The capability of a health system to prepare, respond and reorganize under conditions of stress, is posited to protect the population from excess morbidity and mortality	Kruk et al., 2017			Kruk et al., 2015	Health system resilience framework	Aware		Case study	Qualitative	Records from KII	Dimensional	interview guide				Strengths and weaknesses in each resilience dimension			Hurricane Maria exposed weaknesses in the Puerto Rican health system, notably the lack of awareness about the limited capacity of backup generators, poor patient care coordination, and interruption of medical care for patients with chronic conditions. As in other countries, the current COVID epidemic is taxing the capacity Frontiers of the Puerto Rico health system, which could increase the likel…					Limited number of participants (findings cannot be generalised)	NA
													Diverse				Semi-structured in-depth interviews were conducted with key stakeholders at the selected UPR Community Hospital						(i) Aware (weaknesses: Recognizing Limited Capacity of Emergency Back-Up Generators Before Hurricane Maria; Understanding Necessity to Transfer ICU Patients Before Hurricane Maria), (ii) Self-regulated (weaknesses: Treating Patients With Chronic Conditions; Limited Treatment for Patients With End Stage Renal Disease; Limited Access to Medications for Patients With Chronic Conditions; Reduced Admi…
													Self-regulating
													Integrated
													Adaptive
Rogers et al.	2021	Country	All	All	1. Acute	3. Proposes (an) assessment approach.es	Health system resilience describes the capacity of a health system to (a) proactively foresee; (b) absorb; and (c) adapt to shocks and structural changes in a way that allows it to (i) sustain required operations; (ii) resume optimal performance as quickly as possible; (iii) transform its structure and functions to strengthen the system; and (possibly) (iv) reduce its vulnerability to similar sho…	Rogers et al., 2021				Multi-dimensional Health and Social Care Systems (MHSCS) framework	1. Health system inputs: (i) Health workforce, (ii) Community carers, (iii) Medical products, (iv) Infrastructures (capital, machines), (v) Technology & information systems, (vi) Governance, leadership, health system cooperation. 2. Outputs: (i) Healthcare services, (ii) Social & community care, (iii) Health promotion activities, (iv) Access, (v) Quality including safety, (vi) responsiveness. 3. …		Case study suggested	Mixed methods suggested		Health system performance/System mapping				Health workforce	Health care services	Health							There are a number of pragmatic open-ended implementation issues to be resolved with future research.	Research is needed to test and validate the full 5-phase resilience test implementation process, which represents a significant advancement in the operationalization of health system resilience. Open-ended implementation issues to be resolved with future research. Consideration can be given to (i) the appropriate time durations for each phase of the resilience test and define adequate follow-up p…	The type of participatory processes involved in the proposed resilience testing method- ology suggests there is value in engaging in collaborative processes across borders. Learning communities created at the international level could function as scientific communities to bring together, synthesize and share evidence on experiences with resilience testing to support harmonization in international…
			Figure 2 illustrates how two different types of shocks and a structural change might hypothetically impact health care system inputs-outputs-outcomes. In example (a), an outbreak of an infectious disease affects population health (an “outcome” element), and the health system needs to respond through a change in the organization of the workforce and its resources (“input” elements), which will aff…		2. Chronic							Input-output-outcomes type framework Combines and extends the elements from the M&E framework (WHO, 2006; developed with the participation of GAVI, GFATM and World Bank), the WHO (2010 and 2018) frameworks						Resilience test toolkit consists of “what if” adverse scenarios, a menu of health system performance elements and indicators based on an input-output-outcomes framework, a discussion guide for each adverse scenario, and a traffic light scorecard template. The five phases of implementation include Phase 0, a preparatory phase to adapt the toolkit materials; Phase 1: facilitated discussion groups w…				Community carrers	Social & community care	Well-being
																						Medical products	Health promotion activities	Financial protection
																						Infrastructures (capital, machines)	Access	NA
																						Technology and information systems	Quality including safety	NA
																						Governance, leadership and Health system cooperation	Responsiveness	NA
																						Cost effectiveness	Cost effectiveness	NA
																						Waste reduction	Waste reduction	NA
																						NA	Equity	Equity
																						Financing arrangements for individuals, patients and providers	Financing arrangements for individuals, patients and providers	Financing arrangements for individuals, patients and providers
Lo Sardo et al.	2019	Country	NA	8. Not applicable	1. Acute	3. Proposes (an) assessment approach.es	Resilience quantifies the rate of recovery and the extent to which a system is able to recover from disruptive events. Resilience captures how fast and the extent to which it is possible to deliver ade- quate health services to the entire population in the wake of such a shock.	Woods, 2015				Data-driven computational framework	Patient-sharing networks of primary care providers (PCPs) per district		Case study	Quantitative	MoH database on family doctors and Primary Health Care Provider (PCP)	Computational model on a 1-to-1 scale for a countrywide primary care sector based on patient-sharing networks between primary health care providers (PCP).					Resilience of District: The higher the resilience of a health care system, 1) the lower the number of displacements that the removal of doctors causes, and 2) the lower the number of patients unable to find a new doctor. Robustness:			Health care resilience cannot be quantified by physician density alone but must take into account how networked systems respond and restructure in response to shocks. The approach can identify systemically relevant providers. There is a tradeoff between increasing resilience and decreasing overcapacity. One should be careful about interpreting the proposed resilience scores literally as excess ca…					Several limitations originate from the quality of the underlying dataset; a thorough discussion is found in refs. 11 and 12.	NA
		Subnational			2. Chronic		Resilience must be understood and measured as the property of how networked systems absorb and restructure themselves in response to shocks								Modelling	Univariate and multivariate regression analyses			We shock a full-scale simulation model of a national health care system by locally removing health care providers. We measure resilience of the system in terms of how fast and to what extent it can recover its ability to deliver adequate health services to the population. The model is based on actual regional primary care networks in Aus- tria, where all patients and physicians are represented as…
Thomas et al.	2013	Country	Financial crisis Hit on the global economy in 2007. Austerity easily leads to fewer services, poorer ac- cess and more financial burden on households at exactly the wrong time.	1. Economic/Financial	2. Chronic	3. Proposes (an) assessment approach.es	The capacity of a system to absorb disturbance and reorganise while undergoing change so as to still retain essentially the same function, structure, identity and feedbacks (Walker et al., 2004). There are two further concepts that deal with governance of the system and echo some of the concerns outlined in the analysis of sustainability. Adaptability is the capacity of actors in the system to in…	Walker et al., 2004			Thomas et al., 2013	Framework for assessing the resilience of health systems in terms of how they have adjusted to economic crisis	1. Financial resilience: the protection of funds for health care, and particularly that of the vulnerable, in the face of economic contraction		Case study	Quantitative	Key government budget and policy documents published from 2008 to 2012, by the Health Service Executive (HSE), the Department of Finance and the Department of Health. Include:	Capacity oriented					1. Financial resilience: (i) Protection of overall levels of health funding (public and private) as the crisis develops; (ii) Protection of health funding compared to economic decline, to overall government spending and with other spending sectors; (iii) Protection of service provision over administration; (iv) Protection of the poor, sick and old through funding of their entitlements.			The three aspects of resilience proved a useful categorisation of performance measurement though there is overlap between them. Transformatory resilience may be more difficult to assess precisely. It would be useful to test out the framework against other country experiences and refine the measures and indicators. Further research on both the comparative resilience of different health systems and…	1. Financial resilience (corresponds to absorptive resilience in a financial crisis): (i) public health expenditure against changes in GDP; (ii) proportion of total budgetary allocation; (iii) increase in out-of-pocket expenses over the course of the crisis; (iv) change in social protection/insurance schemes. About the relative protection of health expenditure (protection of funds for health care…				1. This paper ignores the economic impact of public sector employment and thus, for adaptive efficiency, portrays the reduction of numbers of staff or of public sector salary levels as a good example of adaptation to fewer resources. 2. Health systems which have more room for cuts, in terms of carrying inefficiency, may appear to have more adaptive resilience. While deliberate inefficiency is not…	Further research on both the comparative resilience of different health systems and building resilience in prep- aration for crises would be most useful.
						1. Uses an assessment approach							2. Adaptive resilience: the ability of government and providers to manage the system with fewer resources, through efficiencies, while not sacrificing key priorities, benefits, access or entitlements			Qualitative	Monthly reports on key financial, human resource, coverage and service indicators	Resilience is framed in terms of output, rather than outcome, measures partly because of data availability in the published reports and that consequent changes in outcomes are not yet evident.					2. Adaptive resilience: (i) Reduction of Unit costs (salaries, wages, fees); (ii) Increase in system productivity (Average length of stay, proportion of day cases in acute care); (iii) Reduction in staffing with no commensurate reduction in service. (iv) Protection of services (no loss of entitlements or rationing by volume). (v) Achievement of stated targets.				2. Adaptive resilience: (i) gains/loss through efficiency programmes (e.g.: efficiency savings in drug procurement, transport, contracting out, advertising and maintenance, wages, staff number, without impacting on essential services) ; (ii) changes in measures of acute sector sustainability, such as day case ratios, day case surgery rates and average length of stay. About the ability of governme…
													3. Transformative resilience: the ability or capacity of government to design and implement desirable and realistic reform when the current organisation, structures and strategies are no longer feasible				Key performance metrics						3. Transformatory resilience: (i) Clear specification of reforms, (ii) Evidence base for reforms, (iii) Progress toward reforms, (iv) Organisational Capacity to achieve/manage reform, (v) System capacity to implement reform				3. Transformative resilience: (i) Changes in Government health priorities and feasibility within available resources.
Wang et al.	2020	Country	Covid 19 6 first months	3. Epidemiological	1. Acute	1. Uses an assessment approach	A resilient health system can effectively prepare for and respond to pandemics while maintaining core functions, informed by lessons learned on an ongoing basis, and reorganize promptly if conditions require it	Kruk et al., 2015			Kruk at al., 2015	Resilient health systems framework	Awareness		Case study	Quantitative	WHO COVID-19 Dashboard, including all death cases	Dimensional					(i) SPAR Scores, (ii) GHS Index, (iii) main control strategies and measures			1. SPAR Scores: above the global and regional averages for developed countries (Japan, South Korea, the U.K. and the U.S.), as well as Iran 2. GHS Index: above the global and regional averages only for developed countries 3. Main response strategies and measures: (i) treatment of severe patients (Japan, the U.K. and the U.S.), (ii) extensive testing and identification of suspected patients (South…					1. Could not compare the effectiveness of the control measures taken by the five countries. There may be differences in the scope and stringency of the quarantine measures adopted by the five countries that, in turn, may lead to differences in the effectiveness of these measures on disease prevention and control. 2. This study only reflected the resilience of the health system in the early stage …	Follow-up studies are needed to explore further the resilience of different countries’ health system at a longer time scale, covering different stages
													Diversity		Comparative analysis	Qualitative	2018 SPAR results for Iran						Description of the 5 dimensions based on SPAR score, GHS Index and their components, and death
													Self-regulation				2019 SPAR results for other countries	1. WHO State Parties Self-Assessment Annual Reporting (SPAR): tool developed by the WHO to monitor and evaluate the progress in achieving IHR (2005) 5 core capacities; it consists of 13 categories with 24 indicators covering the 5 components of the surveillance and response cycle (detect, assess, notify, report and respond to public health risk and acute events of domestic and international conce…
													Integration				GHS In- dex of the five countries updated in October 2019
													Adaptation
Expert Group HSPA	2020	Country	All	All	1. Acute	3. Proposes (an) assessment approach.es	Health system resilience of a health system to (a) proactively foresee, (b) absorb, and (c) adapt to shocks and structural changes in a way that allows it to (i) sustain required operations, (ii) resume optimal performance as quickly as possible, (iii) transform its structure and functions to strengthen the system, and (iv) (possibly) reduce its vulnerability to similar shocks and structural chan…	Expert Group on HSPA, 2020			Expert Group on HSPA, 2020	Resilience-enhancing strategies by health system function and shock cycle stage. Combines:			Case study	Mixed methods		Health system performance/System mapping				13 strategies in the framework	Assessement areas per strategy as proposed in Thomas et al. (2020)	Performance (P) of the health system classified as (i) hyper-resilient (Pt-final>Pt-initial), (ii) resilient (Pt-final=Pt-initial), (iii) partially resilient (Pdisrupt<final<Pt-initial) or (iv) brittle (Pt-final=Pt-disrupt). Key set of 42 indicators of HSR (Figure 15 and Figure 16; P. 34, 35), mix of qualitative and quantitative indicators, divided into 10 thematic areas		1. More than two-thirds of European countries investigate the resilience capacity of their emergency care services, while less than a third cover the long-term care sector. 2. The breakdown of countries’ resilience assessments by shock type and specific resilience capacity is very uneven. Most countries concentrate their assessments on the preventive/forecasting capacity to withstand epidemiologi…					NA	NA
					2. Chronic						WHO, 2007	Health system's core functions modified from theWHO 6 building blocks	(i) Governance, (ii) Financing, (iii) resources (including workforce and physical resources), (iv) service delivery
											Thomas et al., 2020	Shock phases framework	(i) Preparedness, (ii) Shock onset and alert, (iii) Shock impact and management, (iv) Recovery and learning
Karamagi et al.	2022	Country	All	8. Not applicable	5. Not applicable	1. Uses an assessment approach	Ability to handle both services due to the shock event and simultaneously keep essential services uninterrupted, whilst positively transforming in the process. A process that facilitates transformation ofthe health system in a way that sus-tains its functioning even when affected by shocks, irrespective oftheir nature	Blanchet, 2015			IHR, 2005	Empirical measure for resilience postulating that resilience has 2 constituent capacities:			Case study	Quantitative	Routine surveillance activities with ODK on ISS	Health system performance/System mapping through Assessment of EPR using IHR State Party Annual Reporting (SPAR) mechanism					GHS Index: an outcome based global assessment of 6 index categories (Prevent, Detect, Respond, Health, Norms, Risk) JEE: external expert assessment (carried out every 4–5 years as part ofthe IHR Monitoring and Evaluation Framework) IHR SPAR scores: derived from annual country self-reporting on the capacity of attributes constructed from 13 core capacities (technical areas) and 28 criterias to be …			Variety of levels of resilience. The countries in the central belt of the African region appear to generally have lower levels ofresilience. By income status, overall resilience is driven by income level—with this improving the higher the income group. However, this pattern is only seen with EPR and not with ISR. The overall resilience index of 48.4 is rather low. This value varies significantly …					(i) lack of information on the actual impact of many shocks to fully package how to respond to them. A more effective measure would focus on the way shocks influence the context, capacity and processes ofthe health system. (ii) Second, resilience challenges are context-dependent, dynamic, and vary even within a country, or over time. The values we derive are limited in use to a national level dec…	Further research consolidating the resilience information into overall health system functionality is needed as a next step in advancing the evidence.
											Kruk et al. (2015)	Emergency Preparedness and Response (EPR) including GHS and IHR SPAR; in this paper, IHR SPAR is considered best for EPR	5 components: detect, assess, notify, report and respond to public health risk and acute events of domestic and international concern)		Comparative study	Qualitative	SPAR data	Dimensional - Assessment of ISR					5 capacities (awareness, diversity, self-regulation, mobilisation, transformation) and 23 criterias to be assessed
			NA									Inherent System Resilience (ISR) / Health system resilience framework	(1) system awareness—how well the system knows its abilities and vulnerabilities; (2) diversity—the range ofservices the system can provide; (3) self-regulation—the ability ofthe system to make decisions on response to threats; (4) mobilization—the system’s ability to bring together resources to build a response; and (5) transformation—the system’s ability to learn from and apply lessons to futur…		Cross sectional.		Expert panel for appraisal	To operationalize the different levels of resilience and its constituent capacities of EPR and ISR explored, we opt to develop an index for each. Indices minimize the focus on specific indicators, which may only provide partial perspectives ofboth capacities, and may become targets in of themselves. This methodological exploration seeks to generate empirical measures for resilience, aimed at supp…					EPR score/100 ISR score/100 Overall resilience Index
Haldane et al.	2021	Country	Covid 19	3. Epidemiological	Acute	1. Uses an assessment approach	Institutions’ and health actors’ capacities to prepare for, recover from and absorb shocks, while maintaining core functions and serving the ongoing and acute care needs of their communities. During a crisis, a resilient health system is able to effectively adapt in response to dynamic situations and reduce vulnerability across and beyond the system.	Kruk et al., 2015			WHO, 2010	Determinants of health system resilience framework = WHO 6 building blocks, modified to include public health functions (testing, contact tracing, disease surveillance and non-pharmaceutical public health interventions) which often operate separately from health service deliver.	Governance and financing		Case study	Mixed methods	Literature review Semi-structured interviews and national government submissions In-depth cas studies Expert validation of country-specific data Expert validation through roundtable discussions	Health system performance/System mapping	Questionnaires			Four resilience elements characteristic of highly effective country responses to COVID-19	None	Health outcome in the population		Not provided	Not provided	Death/100 000 population			NA	NA
													Health workforce					Analytical approach based on the the determinants of health systems resilience framework based four resilience elements characteristic of highly effective country responses to Covid 19	Records of interviews, experts panels and roundtables			Activate comprehensive responses: (i) Multi-ministry task forces or committees and whole-of-government approach (ii) Training on COVID-19 including infection prevention and control for all health workers (iii) Advance purchase agreements and participation for novel medical products (e.g., participa- tion in COVAX) (iv) Active surveillance, testing and contact tracing mechanisms supported by netwo…	None			Not provided	Not provided
													Medical products and technologies									Adapt health system capacity Public–private approaches that are cost-effective, accountable and transparent Financial and social supports for health workers Reallocation and recruitment of health workers, including retired or foreign-trained health workers and trainees Access and use of digital technologies Creation of temporary healthcare facilities or adaptation of existing civic facilities Pos…	None			Not provided	Not provided
													Health service delivery									Preserve health system functions and resources Cost-effective procurement through purchasing consortia participation Rational-use guidelines to maximize and preserve medical resources Domestic research, development and production of PPE, test kits and other medical equipment Support CHWs so that public health can reach local populations Support primary care for response activities and ongoing rou…	None			Not provided	Not provided
													Public health functions									Reduce vulnerability Financing mechanisms to provide relief for businesses, individuals and families Leverage the skills and knowledge of CHWs or other community leaders (e.g., youth groups and religious groups) to reach the general population and at-risk subpopulations Manufacturing and supply chain strengthening Proactive testing and contact tracing strategies Communication strategies that reac…	None			Not provided	Not provided
													Community engagement
													Collaboration across sectors
													Health equity and outcomes
Thomas et al.	2020	Country	All	All	Acute	3. Proposes (an) assessment approach.es	Ability to prepare for, manage (absorb, adapt and transform) and learn from shocks. Resiliene as a dynamic objective of investments and reforms, which is inherently linked with universal health coverage and individual health security (protection against risk) as other goals, and with health system strengthening as the means (policy instruments) to achieving these goals. Shock is defined as a sudd…	Thomas et al., 2020			Thomas et al. 2020	Stages of the shock cycle	Preparedness, Shock onset and alert, Shock impact and management, Recovery and learning			Mixed methods	Literature review (Scoping study)	Health system performance/System mapping	Assessment checklist based on assessment areas grouped by resilience-enhancing strategy; Key health functions (Governance, financing, resources and service delivery) with corresponding resilience-enhancing strategies (13); number of assessment areas given as example are in brackets; each of the assessment area expands across 1 to 4 phases of the shock cycle			Governance Effective and participatory leadership with strong vision and communication (10) ==> 4 shock stages Coordination of activities across government and key stakeholders (2) ==> 4 shock stages Organizational learning culture that is responsive to crises (3) ==> Stage 2 to 4 Effective information systems and flows (5) ==> 4 shock stages Surveillance enabling timely detection of shocks and t…	None	None		Examples of assessment areas Set of contingency plans and protocols, emergency legislation • Functional management capacity for governance • Stakeholder participation and engagement • Leadership/steering and clear chain of command • Accountability of government agencies • Effective governance structures (transparency, accountability, stakeholder involvement) • Clear and feasible plan for response…	None	None			NA	NA
					Chronic						No reference	Key health system functions	Governance, Financing, Resources, Service delivery									Financing Ensuring sufficient monetary resources in the system and flexibility to reallocate and inject extra funds (3) ==> All 4 shock stages Ensuring stability of health system funding through countercyclical health financing mechanisms and reserves (4) ==> Stage 3 Purchasing flexibility and reallocation of funding to meet changing needs (3) ==> Stage 3 Comprehensive health coverage (5) ==> All…	None	None		Examples of assessment areas • Levels of spending on health (total, public, and as a share of government spending) • Equitable geographical distribution of health expenditure • Information on public financial management • Countercyclical financing mechanisms in place to cushion financial impact of shocks • Protected funding for health care, e.g. earmarked funds for health care • Financial reserve…	None	None
																						Resources Appropriate level and distribution of human and physical resources (5) ==> Stage 1 to 3 Ability to increase capacity to cope with a sudden surge in demand (3) ==>Stage 3 Motivated and well-supported workforce (4) ==> 4 shock stages	None	None		Examples of assessment areas • Capacity of diagnostics, primary and specialist care • Availability of pharmaceuticals and medical products, vaccines and equipment • Mapping of health service providers (location, type, opening hours, accessibility) • Numbers of doctors and nurses and their workload • Workforce mapping (location, availability, competencies) • Ability to increase capacity of service…	None	None
																						Service delivery Alternative and flexible approaches to deliver care (4) ==> Stage 3 & 4	None	None		Examples of assessment areas • Crisis preparedness training, cross-training for additional skills • Training of health workers to treat specific or at-risk population groups • Ensuring provision of services for at-risk population groups • Maintenance of quality and safety standards across all services		None						Set of indicators at P. 24-27, collected from literature review
WHO	2022	Country	Climate change adversely affects population health and health systems.	6. Natural disasters	Acute	3. Proposes (an) assessment approach.es	Climate resilient health systems are those that are capable of anticipating, responding to, coping with, recovering from, and adapting to climate-related shocks and stresses, so as to bring about sustained improvements in population health, despite an unstable climate	Kruk et al., 2015; Thomas et al., 2020			WHO, 2010a,b	WHO 6 building blocks, WHO Operational Framework for Building Climate Resilient Health Systems Ten functions of health systems necessary to increase climate resilience, implemented around the six building blocks that support the delivery of UHC.	Service delivery: (i) emergency preparedness & management, (ii) climate informed health programmes, (iii) management of environmental determinants of health			Mixed methods	NA	Health system performance/System mapping	List of indicators			Health information systems	Service delivery	Climate change-related health outcomes		NA	Disruption to operations (e.g., cancellation of surgeries, transfer of patients) Quality of patient care Number of times facility accepts patients from other health care facilities impacted by climate-related events				NA	NA
					Chronic								Health information systems: (i) vulnerability capacity & adaptation assessment, (ii) integrated risk monitoring & early warning, (iii) health & climate research				Desk-review/assessment	Classification of health systems based on their level of resilience (low, medium, high) through:				Leadership and governance		Health system outcomes		NA	NA	Number of deaths, missing persons and persons affected/injured by extreme weather events
													Leadership & governance				Routine monitoring and surveillance systems/syndromic surveillance systems track illnesses, injuries and deaths and inform early warning systems that protect health (e.g., linked to meteorological information)	Stress testing health systems to determine their resilience to climate-related shocks and stresses				Climate and health financing		Health system resilience level		Economic losses to the health sector and health systems from extreme events and disasters		Excess mortality associated with exposure to periods of high ambient temperature
													Financing: Climate & health financing					National and subnational surveillance systems				Health workforce				Impacts on health care staff (physical and mental), Staff shortages Shortages		Respiratory illness from air pollution or aeroallergens
													Health workforce: health workforce									Sustainable technologies and infrastructure				Supply chains Supply chains resilient to climate impacts (local, regional and international) Health procurement considers environmental sustainability and carbon intensity Infrastructure Disruption to food and water supplies Disruption to power sources (by cause) Frequency with which infrastructure damage is experienced from extreme weather events and disasters Patient care Shortages of medical s…		Waterborne diseases and other water-related health impacts
													Essential medical products & technologies: climate resilient & sustainable technologies and infrastructure															Changes in the incidence and geographic range of Vector-borne and zoonotic diseases
																												Malnutrition and foodborne diseases Prevalence of stunting in children under five years old; Incidence of climate-related food-borne diseases (e.g., Campylobacter, E. coli, Giardia, Salmonella) in the spring and/or summer months
																												Mental and psychosocial health outcomes Number of cases presenting at primary care for mood or behavioral disorders after extreme weather events
																												Equity impacts Mortality impacts of extreme heat based upon income/ neighbourhood
																							Indicators for assessing each of the components at various levels are proposed from P17-22. Levels of resilience are classified as low, medium or high
WHO Regional Office for Africa	2018	Country	All	All	Acute	1. Uses an assessment approach	The inbuilt capacity of the system to sustain provision of essential health and health-related services even when challenged by outbreaks, disasters, or other shocks In the context of the provision of essential health and health-related services	WHO Regional Office for Africa, 2018			Kruk et al., 2015	Health system resilience framework	Awareness of available resources and emerging challenges		Case study	Qualitative	KII	Dimensional	Questionnaire on indicators per resilience attribute in their systems			None	Awareness	None		None	1. There is up to date (under 1 year old) data mapping the health system assets – HR, infrastructure, commodities – that can be mobilized in the event of a stress event 2. There is an up to date (under 1 year old) mapping of potential health risks at the lowest level of the health system – health centre or community unit 3. There is a functional epidemiological surveillance network regularly (wee…	None			Not mentionned	Not mentionned	Resilience is not directly observable per se but must be placed in relation to a given outcome e.g. resilience to conflict or climate change and identifiable shocks. (Resilient Africa Network) Resilience is necessarily specific to contexts - time, space, livelihood and shocks (resilience of who/what? to what?), but this precludes generic indicators of resilience and therefore makes comparisons di…
					Chronic						Adopted at the Sixty-seventh session of the Regional Committee for Africa (document AFR/RC67/10)		Diversity in action against a wide range of challenges					Analytical: estimation of the resilience index, from the analysis of responses from key informants in relation to the different resilience attributes in their systems.				None	Diversity	None		None	1. Primary care facilities are providing at least 80% of the essential services they are expected to provide 2. Physical, financial and/or social barriers hindering access to available essential services are minimized 3. There is a clear strategy to scale up the provision of essential services currently not being provided 4. Health facilities have basic capacities needed for provision of a broad …	None
													Self-regulation to limit crises and avoid disastrous consequences in other areas of health system									None	Versatility and self-regulating	None		None	1. Staff are appropriately skilled, and supervisory systems functional enough to identify rare/uncommon events when they occur The primary care facilities have the needed capacity to identify and isolate a health threat 2. There are mechanisms at the management level supporting health facilities to target local resources to an identified health threat without need for bureaucratic authorizations …	None
													Integration, including the involvement of different actors and institutions									None	Mobilisation, adaptation and integration	None		None	1. There are functional mechanisms for communication and engagement with non-public health partners working within the areas of responsibility of primary care facilities – such as private sector, NGOs, CSOs and others 2. There are functional mechanisms for communication and engagement of primary care facilities with communities they are working within 3. There are functional mechanisms for commun…	None
													Adaptability through flexible processes
												Framework of Actions for Strengthening Health Systems for UHC and the SDGs in Africa	17 dimensions covering 4 logical levels: (i) input/process dimensions: Workforce, Infrastructure, Medical products, Delivery systems,Governance, Information systems, Financing systems (ii) Output dimensions: Access to essential services, Quality of essential services, Effective demand for essential services, Resilience of the system (iii) Outcome dimensions: Services available, Interventions cove…
